# Supplementary material for: Genome-wide identification and expression analysis of the 14-3-3 gene family in soybean (Glycine max)
Source: PeerJ. 2019 Dec 6;7:e7950. doi: 10.7717/peerj.7950 (PMC6901008; doi:10.7717/peerj.7950)
Supplement: Table S9 [file peerj-07-7950-s011.xls]

## Sheet: Sheet1
Table S9 GO terms of the GmGF14 genes
gene name	Gmax 2.0 Primary Protein ID (1)	Protein Length (AA)	Top Uniref100 BLASTP Hit (2)	% Coverage	Top Descriptive Uniref100 BLASTP Hit (3)	Top Arabidopsis (TAIR10) BLASTP Hit (4)	E-value	Coverage	Gene Ontology Biological Process IDs (5)	Gene Ontology Biological Process Descriptions	Gene Ontology Molecular Function IDs (6)	Gene Ontology Molecular Function Descriptions	Gene Ontology Cellular Component IDs (7)	Gene Ontology Cellular Component Descriptions	PFAM IDs (8)	PFAM_Descriptions	Panther IDs (9)	Panther_Descriptions	KOG IDs (10)	KOG_Desctiptions
GmGF14a	Glyma.01G058000	260	UniRef100_E9KNA7 SGF14e n=1 Tax=Glycine max RepID=E9KNA7_SOYBN	100	UniRef100_E9KNA7 SGF14e n=1 Tax=Glycine max RepID=E9KNA7_SOYBN	AT1G26480.1|Symbols:GRF12, GF14 IOTA|general regulatory factor 12|chr1:9156573-9157845 REVERSE LENGTH=268	1e-160	94.03	NA	NA	GO:0019904 GO:0045309	protein domain specific binding; protein phosphorylated amino acid binding	GO:0005737	cytoplasm	PF00244	14-3-3 protein	PTHR18860	14-3-3 PROTEIN	KOG0841	Multifunctional_chaperone_(14-3-3_family)
GmGF14b	Glyma.02G115900	260	UniRef100_E9KNA5 SGF14f n=1 Tax=Glycine max RepID=E9KNA5_SOYBN	100	UniRef100_E9KNA5 SGF14f n=1 Tax=Glycine max RepID=E9KNA5_SOYBN	AT1G26480.1|Symbols:GRF12, GF14 IOTA|general regulatory factor 12|chr1:9156573-9157845 REVERSE LENGTH=268	5e-161	93.28	NA	NA	GO:0019904 GO:0045309	protein domain specific binding; protein phosphorylated amino acid binding	GO:0005737	cytoplasm	PF00244	14-3-3 protein	PTHR18860	14-3-3 PROTEIN	KOG0841	Multifunctional_chaperone_(14-3-3_family)
GmGF14c	Glyma.02G208700	263	UniRef100_C6TGW2 Uncharacterized protein n=1 Tax=Glycine max RepID=C6TGW2_SOYBN	100	UniRef100_T2DLL2 14-3-3 protein n=1 Tax=Phaseolus vulgaris RepID=T2DLL2_PHAVU	AT1G78300.1|Symbols:GRF2, 14-3-3OMEGA, GF14 OMEGA|general regulatory factor 2|chr1:29461883-29463052 FORWARD LENGTH=259	1e-165	98.07	GO:0009742	brassinosteroid mediated signaling pathway	GO:0019904 GO:0045309	protein domain specific binding; protein phosphorylated amino acid binding	GO:0005737 GO:0005773 GO:0005774 GO:0005794 GO:0005829 GO:0005886	Golgi apparatus; cytoplasm; cytosol; plasma membrane; vacuolar membrane; vacuole	PF00244	14-3-3 protein	PTHR18860	14-3-3 PROTEIN	KOG0841	Multifunctional_chaperone_(14-3-3_family)
GmGF14d	Glyma.04G092600	251	UniRef100_UPI00018C7074 PREDICTED: SGF14B n=1 Tax=Glycine max RepID=UPI00018C7074	100	UniRef100_Q96451 14-3-3-like protein B (Fragment) n=1 Tax=Glycine max RepID=1433B_SOYBN	AT5G10450.1|Symbols:GRF6, AFT1, 14-3-3lambda|G-box regulating factor 6|chr5:3284452-3286261 REVERSE LENGTH=248	2e-157	99.19	GO:0006094 GO:0006096 GO:0009407 GO:0009651 GO:0009742 GO:0016310 GO:0032880 GO:0042742 GO:0046686	brassinosteroid mediated signaling pathway; defense response to bacterium; gluconeogenesis; glycolysis; phosphorylation; regulation of protein localization; response to cadmium ion; response to salt stress; toxin catabolic process	GO:0005515 GO:0045309	protein binding; protein phosphorylated amino acid binding	GO:0005618 GO:0005634 GO:0005737 GO:0005829 GO:0005886 GO:0009507	cell wall; chloroplast; cytoplasm; cytosol; nucleus; plasma membrane	PF00244	14-3-3 protein	PTHR18860	14-3-3 PROTEIN	KOG0841	Multifunctional_chaperone_(14-3-3_family)
GmGF14e	Glyma.04G099900	289	UniRef100_I1JVB9 Uncharacterized protein n=1 Tax=Glycine max RepID=I1JVB9_SOYBN	100	UniRef100_E9KNA4 SGF14h n=1 Tax=Glycine max RepID=E9KNA4_SOYBN	AT1G35160.2|Symbols:GF14 PHI|GF14 protein phi chain|chr1:12867264-12868514 FORWARD LENGTH=295	8e-164	96.27	GO:0009742	brassinosteroid mediated signaling pathway	GO:0005515 GO:0019904 GO:0045309	protein binding; protein domain specific binding; protein phosphorylated amino acid binding	GO:0005634 GO:0005635 GO:0005737 GO:0005794 GO:0005829 GO:0005886	Golgi apparatus; cytoplasm; cytosol; nuclear envelope; nucleus; plasma membrane	PF00244	14-3-3 protein	PTHR18860	14-3-3 PROTEIN	KOG0841	Multifunctional_chaperone_(14-3-3_family)
GmGF14f	Glyma.04G183400	727	UniRef100_I1JX76 Uncharacterized protein n=2 Tax=Glycine max RepID=I1JX76_SOYBN	96.16	UniRef100_G7J5H3 Kinesin light chain n=2 Tax=Medicago truncatula RepID=G7J5H3_MEDTR	AT1G27500.1|Symbols:|Tetratricopeptide repeat (TPR)-like superfamily protein|chr1:9551629-9553654 REVERSE LENGTH=650	0	103.54	NA	NA	NA	NA	GO:0005575	cellular component	NA	NA	PTHR19959	KINESIN LIGHT CHAIN	KOG1840	Kinesin_light_chain
GmGF14g	Glyma.05G158100	260	UniRef100_E9KNA8 SGF14c n=1 Tax=Glycine max RepID=E9KNA8_SOYBN	100	UniRef100_E9KNA8 SGF14c n=1 Tax=Glycine max RepID=E9KNA8_SOYBN	AT2G42590.2|Symbols:GRF9, GF14 MU|general regulatory factor 9|chr2:17732118-17733775 REVERSE LENGTH=262	6e-152	98.85	GO:0006096 GO:0006833 GO:0006972 GO:0007030 GO:0009266 GO:0009651 GO:0009750 GO:0019288 GO:0019344 GO:0032880 GO:0042744 GO:0046686 GO:0048528	Golgi organization; cysteine biosynthetic process; glycolysis; hydrogen peroxide catabolic process; hyperosmotic response; isopentenyl diphosphate biosynthetic process, mevalonate-independent pathway; post-embryonic root development; regulation of protein localization; response to cadmium ion; response to fructose stimulus; response to salt stress; response to temperature stimulus; water transport	GO:0005509 GO:0019904 GO:0045309	calcium ion binding; protein domain specific binding; protein phosphorylated amino acid binding	GO:0005634 GO:0005737 GO:0005829 GO:0005886 GO:0009570	chloroplast stroma; cytoplasm; cytosol; nucleus; plasma membrane	PF00244	14-3-3 protein	PTHR18860	14-3-3 PROTEIN	KOG0841	Multifunctional_chaperone_(14-3-3_family)
GmGF14h	Glyma.06G094400	251	UniRef100_K7KU60 Uncharacterized protein n=1 Tax=Glycine max RepID=K7KU60_SOYBN	86.21	UniRef100_Q96451 14-3-3-like protein B (Fragment) n=1 Tax=Glycine max RepID=1433B_SOYBN	AT5G10450.1|Symbols:GRF6, AFT1, 14-3-3lambda|G-box regulating factor 6|chr5:3284452-3286261 REVERSE LENGTH=248	3e-155	99.19	GO:0006094 GO:0006096 GO:0009407 GO:0009651 GO:0009742 GO:0016310 GO:0032880 GO:0042742 GO:0046686	brassinosteroid mediated signaling pathway; defense response to bacterium; gluconeogenesis; glycolysis; phosphorylation; regulation of protein localization; response to cadmium ion; response to salt stress; toxin catabolic process	GO:0005515 GO:0045309	protein binding; protein phosphorylated amino acid binding	GO:0005618 GO:0005634 GO:0005737 GO:0005829 GO:0005886 GO:0009507	cell wall; chloroplast; cytoplasm; cytosol; nucleus; plasma membrane	PF00244	14-3-3 protein	PTHR18860	14-3-3 PROTEIN	KOG0841	Multifunctional_chaperone_(14-3-3_family)
GmGF14i	Glyma.06G101500	280	UniRef100_I1K9V7 Uncharacterized protein n=1 Tax=Glycine max RepID=I1K9V7_SOYBN	100	UniRef100_E9KNA4 SGF14h n=1 Tax=Glycine max RepID=E9KNA4_SOYBN	AT1G78300.1|Symbols:GRF2, 14-3-3OMEGA, GF14 OMEGA|general regulatory factor 2|chr1:29461883-29463052 FORWARD LENGTH=259	3e-160	91.51	GO:0009742	brassinosteroid mediated signaling pathway	GO:0019904 GO:0045309	protein domain specific binding; protein phosphorylated amino acid binding	GO:0005737 GO:0005773 GO:0005774 GO:0005794 GO:0005829 GO:0005886	Golgi apparatus; cytoplasm; cytosol; plasma membrane; vacuolar membrane; vacuole	PF00244	14-3-3 protein	PTHR18860	14-3-3 PROTEIN	KOG0841	Multifunctional_chaperone_(14-3-3_family)
GmGF14j	Glyma.06G182800	754	UniRef100_K7KVS9 Uncharacterized protein n=1 Tax=Glycine max RepID=K7KVS9_SOYBN	100	UniRef100_G7J5H3 Kinesin light chain n=2 Tax=Medicago truncatula RepID=G7J5H3_MEDTR	AT1G27500.1|Symbols:|Tetratricopeptide repeat (TPR)-like superfamily protein|chr1:9551629-9553654 REVERSE LENGTH=650	0	105.54	NA	NA	NA	NA	GO:0005575	cellular component	PF00515	Tetratricopeptide repeat	PTHR19959	KINESIN LIGHT CHAIN	KOG1840	Kinesin_light_chain
GmGF14k	Glyma.07G226000	260	UniRef100_I1KMD3 Uncharacterized protein n=1 Tax=Glycine max RepID=I1KMD3_SOYBN	100	UniRef100_G7JHI0 14-3-3-like protein n=1 Tax=Medicago truncatula RepID=G7JHI0_MEDTR	AT1G26480.1|Symbols:GRF12, GF14 IOTA|general regulatory factor 12|chr1:9156573-9157845 REVERSE LENGTH=268	9e-162	96.27	NA	NA	GO:0019904 GO:0045309	protein domain specific binding; protein phosphorylated amino acid binding	GO:0005737	cytoplasm	PF00244	14-3-3 protein	PTHR18860	14-3-3 PROTEIN	KOG0841	Multifunctional_chaperone_(14-3-3_family)
GmGF14l	Glyma.08G115800	260	UniRef100_UPI00018C7076 PREDICTED: 14-3-3-like protein C-like isoform X2 n=1 Tax=Glycine max RepID=UPI00018C7076	100	UniRef100_E9KNA8 SGF14c n=1 Tax=Glycine max RepID=E9KNA8_SOYBN	AT2G42590.2|Symbols:GRF9, GF14 MU|general regulatory factor 9|chr2:17732118-17733775 REVERSE LENGTH=262	2e-155	98.85	GO:0006096 GO:0006833 GO:0006972 GO:0007030 GO:0009266 GO:0009651 GO:0009750 GO:0019288 GO:0019344 GO:0032880 GO:0042744 GO:0046686 GO:0048528	Golgi organization; cysteine biosynthetic process; glycolysis; hydrogen peroxide catabolic process; hyperosmotic response; isopentenyl diphosphate biosynthetic process, mevalonate-independent pathway; post-embryonic root development; regulation of protein localization; response to cadmium ion; response to fructose stimulus; response to salt stress; response to temperature stimulus; water transport	GO:0005509 GO:0019904 GO:0045309	calcium ion binding; protein domain specific binding; protein phosphorylated amino acid binding	GO:0005634 GO:0005737 GO:0005829 GO:0005886 GO:0009570	chloroplast stroma; cytoplasm; cytosol; nucleus; plasma membrane	PF00244	14-3-3 protein	PTHR18860	14-3-3 PROTEIN	KOG0841	Multifunctional_chaperone_(14-3-3_family)
GmGF14m	Glyma.08G363800	261	UniRef100_I1KZK0 Uncharacterized protein n=1 Tax=Glycine max RepID=I1KZK0_SOYBN	100	UniRef100_E9KNA6 SGF14a n=1 Tax=Glycine max RepID=E9KNA6_SOYBN	AT3G02520.1|Symbols:GRF7, GF14 NU|general regulatory factor 7|chr3:526800-527915 REVERSE LENGTH=265	1e-160	89.43	GO:0006486 GO:0006888 GO:0009407 GO:0043090	ER to Golgi vesicle-mediated transport; amino acid import; protein glycosylation; toxin catabolic process	GO:0019904 GO:0045309	protein domain specific binding; protein phosphorylated amino acid binding	GO:0005635 GO:0005737 GO:0005794 GO:0005886 GO:0009506 GO:0009507 GO:0009570	Golgi apparatus; chloroplast; chloroplast stroma; cytoplasm; nuclear envelope; plasma membrane; plasmodesma	PF00244	14-3-3 protein	PTHR18860	14-3-3 PROTEIN	KOG0841	Multifunctional_chaperone_(14-3-3_family)
GmGF14n	Glyma.12G210400	262	UniRef100_C6TM63 Putative uncharacterized protein n=1 Tax=Glycine max RepID=C6TM63_SOYBN	100	UniRef100_Q96453 14-3-3-like protein D n=1 Tax=Glycine max RepID=1433D_SOYBN	AT2G42590.2|Symbols:GRF9, GF14 MU|general regulatory factor 9|chr2:17732118-17733775 REVERSE LENGTH=262	1e-161	99.62	GO:0006096 GO:0006833 GO:0006972 GO:0007030 GO:0009266 GO:0009651 GO:0009750 GO:0019288 GO:0019344 GO:0032880 GO:0042744 GO:0046686 GO:0048528	Golgi organization; cysteine biosynthetic process; glycolysis; hydrogen peroxide catabolic process; hyperosmotic response; isopentenyl diphosphate biosynthetic process, mevalonate-independent pathway; post-embryonic root development; regulation of protein localization; response to cadmium ion; response to fructose stimulus; response to salt stress; response to temperature stimulus; water transport	GO:0005509 GO:0019904 GO:0045309	calcium ion binding; protein domain specific binding; protein phosphorylated amino acid binding	GO:0005634 GO:0005737 GO:0005829 GO:0005886 GO:0009570	chloroplast stroma; cytoplasm; cytosol; nucleus; plasma membrane	PF00244	14-3-3 protein	PTHR18860	14-3-3 PROTEIN	KOG0841	Multifunctional_chaperone_(14-3-3_family)
GmGF14o	Glyma.12G229200	266	UniRef100_E9KNA3 SGF14n n=2 Tax=Glycine max RepID=E9KNA3_SOYBN	100	UniRef100_E9KNA3 SGF14n n=2 Tax=Glycine max RepID=E9KNA3_SOYBN	AT2G42590.2|Symbols:GRF9, GF14 MU|general regulatory factor 9|chr2:17732118-17733775 REVERSE LENGTH=262	2e-144	91.98	GO:0006096 GO:0006833 GO:0006972 GO:0007030 GO:0009266 GO:0009651 GO:0009750 GO:0019288 GO:0019344 GO:0032880 GO:0042744 GO:0046686 GO:0048528	Golgi organization; cysteine biosynthetic process; glycolysis; hydrogen peroxide catabolic process; hyperosmotic response; isopentenyl diphosphate biosynthetic process, mevalonate-independent pathway; post-embryonic root development; regulation of protein localization; response to cadmium ion; response to fructose stimulus; response to salt stress; response to temperature stimulus; water transport	GO:0005509 GO:0019904 GO:0045309	calcium ion binding; protein domain specific binding; protein phosphorylated amino acid binding	GO:0005634 GO:0005737 GO:0005829 GO:0005886 GO:0009570	chloroplast stroma; cytoplasm; cytosol; nucleus; plasma membrane	PF00244	14-3-3 protein	PTHR18860	14-3-3 PROTEIN	KOG0841	Multifunctional_chaperone_(14-3-3_family)
GmGF14p	Glyma.13G270600	264	UniRef100_Q9M5K7 14-3-3-like protein n=2 Tax=Glycine max RepID=Q9M5K7_SOYBN	100	UniRef100_Q9M5K7 14-3-3-like protein n=2 Tax=Glycine max RepID=Q9M5K7_SOYBN	AT2G42590.2|Symbols:GRF9, GF14 MU|general regulatory factor 9|chr2:17732118-17733775 REVERSE LENGTH=262	2e-143	97.71	GO:0006096 GO:0006833 GO:0006972 GO:0007030 GO:0009266 GO:0009651 GO:0009750 GO:0019288 GO:0019344 GO:0032880 GO:0042744 GO:0046686 GO:0048528	Golgi organization; cysteine biosynthetic process; glycolysis; hydrogen peroxide catabolic process; hyperosmotic response; isopentenyl diphosphate biosynthetic process, mevalonate-independent pathway; post-embryonic root development; regulation of protein localization; response to cadmium ion; response to fructose stimulus; response to salt stress; response to temperature stimulus; water transport	GO:0005509 GO:0019904 GO:0045309	calcium ion binding; protein domain specific binding; protein phosphorylated amino acid binding	GO:0005634 GO:0005737 GO:0005829 GO:0005886 GO:0009570	chloroplast stroma; cytoplasm; cytosol; nucleus; plasma membrane	PF00244	14-3-3 protein	PTHR18860	14-3-3 PROTEIN	KOG0841	Multifunctional_chaperone_(14-3-3_family)
GmGF14q	Glyma.13G290900	262	UniRef100_Q96453 14-3-3-like protein D n=1 Tax=Glycine max RepID=1433D_SOYBN	100	UniRef100_Q96453 14-3-3-like protein D n=1 Tax=Glycine max RepID=1433D_SOYBN	AT2G42590.2|Symbols:GRF9, GF14 MU|general regulatory factor 9|chr2:17732118-17733775 REVERSE LENGTH=262	3e-161	99.62	GO:0006096 GO:0006833 GO:0006972 GO:0007030 GO:0009266 GO:0009651 GO:0009750 GO:0019288 GO:0019344 GO:0032880 GO:0042744 GO:0046686 GO:0048528	Golgi organization; cysteine biosynthetic process; glycolysis; hydrogen peroxide catabolic process; hyperosmotic response; isopentenyl diphosphate biosynthetic process, mevalonate-independent pathway; post-embryonic root development; regulation of protein localization; response to cadmium ion; response to fructose stimulus; response to salt stress; response to temperature stimulus; water transport	GO:0005509 GO:0019904 GO:0045309	calcium ion binding; protein domain specific binding; protein phosphorylated amino acid binding	GO:0005634 GO:0005737 GO:0005829 GO:0005886 GO:0009570	chloroplast stroma; cytoplasm; cytosol; nucleus; plasma membrane	PF00244	14-3-3 protein	PTHR18860	14-3-3 PROTEIN	KOG0841	Multifunctional_chaperone_(14-3-3_family)
GmGF14r	Glyma.14G176900	315	UniRef100_K7M7P8 Uncharacterized protein n=2 Tax=Glycine max RepID=K7M7P8_SOYBN	92.9	UniRef100_T2DLL2 14-3-3 protein n=1 Tax=Phaseolus vulgaris RepID=T2DLL2_PHAVU	AT1G78300.1|Symbols:GRF2, 14-3-3OMEGA, GF14 OMEGA|general regulatory factor 2|chr1:29461883-29463052 FORWARD LENGTH=259	1e-164	98.84	GO:0009742	brassinosteroid mediated signaling pathway	GO:0019904 GO:0045309	protein domain specific binding; protein phosphorylated amino acid binding	GO:0005737 GO:0005773 GO:0005774 GO:0005794 GO:0005829 GO:0005886	Golgi apparatus; cytoplasm; cytosol; plasma membrane; vacuolar membrane; vacuole	PF00244	14-3-3 protein	PTHR18860	14-3-3 PROTEIN	KOG0841	Multifunctional_chaperone_(14-3-3_family)
GmGF14s	Glyma.17G208100	160	UniRef100_K7MMZ1 Uncharacterized protein n=1 Tax=Glycine max RepID=K7MMZ1_SOYBN	105.3	UniRef100_T2DLL2 14-3-3 protein n=1 Tax=Phaseolus vulgaris RepID=T2DLL2_PHAVU	AT1G78300.1|Symbols:GRF2, 14-3-3OMEGA, GF14 OMEGA|general regulatory factor 2|chr1:29461883-29463052 FORWARD LENGTH=259	4e-56	51.74	GO:0009742	brassinosteroid mediated signaling pathway	GO:0019904 GO:0045309	protein domain specific binding; protein phosphorylated amino acid binding	GO:0005737 GO:0005773 GO:0005774 GO:0005794 GO:0005829 GO:0005886	Golgi apparatus; cytoplasm; cytosol; plasma membrane; vacuolar membrane; vacuole	PF00244	14-3-3 protein	PTHR18860	14-3-3 PROTEIN	NA	NA
GmGF14t	Glyma.18G298300	258	UniRef100_E9KNA6 SGF14a n=1 Tax=Glycine max RepID=E9KNA6_SOYBN	100	UniRef100_E9KNA6 SGF14a n=1 Tax=Glycine max RepID=E9KNA6_SOYBN	AT3G02520.1|Symbols:GRF7, GF14 NU|general regulatory factor 7|chr3:526800-527915 REVERSE LENGTH=265	3e-168	95.85	GO:0006486 GO:0006888 GO:0009407 GO:0043090	ER to Golgi vesicle-mediated transport; amino acid import; protein glycosylation; toxin catabolic process	GO:0019904 GO:0045309	protein domain specific binding; protein phosphorylated amino acid binding	GO:0005635 GO:0005737 GO:0005794 GO:0005886 GO:0009506 GO:0009507 GO:0009570	Golgi apparatus; chloroplast; chloroplast stroma; cytoplasm; nuclear envelope; plasma membrane; plasmodesma	PF00244	14-3-3 protein	PTHR18860	14-3-3 PROTEIN	KOG0841	Multifunctional_chaperone_(14-3-3_family)
GmGF14u	Glyma.20G025900	261	UniRef100_I1NDI4 Uncharacterized protein n=1 Tax=Glycine max RepID=I1NDI4_SOYBN	100	UniRef100_G7JHI0 14-3-3-like protein n=1 Tax=Medicago truncatula RepID=G7JHI0_MEDTR	AT1G26480.1|Symbols:GRF12, GF14 IOTA|general regulatory factor 12|chr1:9156573-9157845 REVERSE LENGTH=268	3e-163	96.27	NA	NA	GO:0019904 GO:0045309	protein domain specific binding; protein phosphorylated amino acid binding	GO:0005737	cytoplasm	PF00244	14-3-3 protein	PTHR18860	14-3-3 PROTEIN	KOG0841	Multifunctional_chaperone_(14-3-3_family)
GmGF14v	Glyma.20G043700	71	UniRef100_K7LDL1 Uncharacterized protein (Fragment) n=1 Tax=Glycine max RepID=K7LDL1_SOYBN	92.42	UniRef100_Q96453 14-3-3-like protein D n=1 Tax=Glycine max RepID=1433D_SOYBN	AT2G42590.2|Symbols:GRF9, GF14 MU|general regulatory factor 9|chr2:17732118-17733775 REVERSE LENGTH=262	6e-31	23.28	GO:0006096 GO:0006833 GO:0006972 GO:0007030 GO:0009266 GO:0009651 GO:0009750 GO:0019288 GO:0019344 GO:0032880 GO:0042744 GO:0046686 GO:0048528	Golgi organization; cysteine biosynthetic process; glycolysis; hydrogen peroxide catabolic process; hyperosmotic response; isopentenyl diphosphate biosynthetic process, mevalonate-independent pathway; post-embryonic root development; regulation of protein localization; response to cadmium ion; response to fructose stimulus; response to salt stress; response to temperature stimulus; water transport	GO:0005509 GO:0019904 GO:0045309	calcium ion binding; protein domain specific binding; protein phosphorylated amino acid binding	GO:0005634 GO:0005737 GO:0005829 GO:0005886 GO:0009570	chloroplast stroma; cytoplasm; cytosol; nucleus; plasma membrane	PF00244	14-3-3 protein	PTHR18860	14-3-3 PROTEIN	NA	NA
